# Supplementary material for: Characterization of an Emerging Recombinant Duck Circovirus in Northern Vietnam, 2023–2024
Source: Viruses. 2025 May 20;17(5):732. doi: 10.3390/v17050732 (PMC12115742; doi:10.3390/v17050732)
Supplement: Supplementary file 1 [file viruses-17-00732-s001.zip]

Archive with 1 entries (1 files):
- viruses-3611430-supplementary.pdf
